# Supplementary material for: Dichloridobis(pyrazine-2-carboxamide-κN 4)zinc(II)
Source: Acta Crystallogr Sect E Struct Rep Online. 2012 Apr 4;68(Pt 5):m546. doi: 10.1107/S1600536812013888 (PMC3344303; doi:10.1107/S1600536812013888)
Supplement: Supplementary file 2 [file e-68-0m546-Isup2.hkl]

# 
# h,k,l, Fc-squared, Fo-squared, sigma(Fo-squared) and status flag 
# 
data_I
_shelx_title 'ZnCl2-PyZamide' 
_shelx_refln_list_code          4 
_shelx_F_calc_maximum      130.56 
_exptl_crystal_F_000       276.00 
_reflns_d_resolution_high  0.8107 
 
loop_ 
 _symmetry_equiv_pos_as_xyz 
 'x, y, z' 
 '-x, y+1/2, -z' 
 '-x, -y, -z' 
 'x, -y-1/2, z' 
 
_cell_length_a     5.4296 
_cell_length_b    19.7629 
_cell_length_c     6.8396 
_cell_angle_alpha  90.000 
_cell_angle_beta  105.131 
_cell_angle_gamma  90.000 
 
_shelx_F_squared_multiplier     1.000 
 
loop_ 
 _refln_index_h 
 _refln_index_k 
 _refln_index_l 
 _refln_F_squared_calc 
 _refln_F_squared_meas 
 _refln_F_squared_sigma 
 _refln_observed_status 
   1   0   0     1647.33     1696.19     38.62 o 
   2   0   0     5547.21     5764.84     48.50 o 
   3   0   0     3142.22     2963.69     30.14 o 
   4   0   0      217.08      181.52     28.76 o 
   5   0   0     1139.41     1061.72     34.13 o 
   6   0   0       57.53       45.68     35.51 o 
   1   1   0     1511.10     1662.57     29.15 o 
   2   1   0       77.27       73.30     15.60 o 
   3   1   0      177.27      168.26     17.62 o 
   4   1   0      675.57      639.44     32.84 o 
   5   1   0       11.30        6.72     32.03 o 
   6   1   0      178.83      154.80     21.89 o 
   0   2   0     2429.53     2532.76    133.70 o 
   1   2   0     3452.47     3883.18     70.35 o 
   2   2   0      460.52      476.35     19.67 o 
   3   2   0     3628.71     3631.47     68.47 o 
   4   2   0      620.55      617.10     23.58 o 
   5   2   0      587.09      551.74     40.34 o 
   6   2   0      225.54      243.71     20.86 o 
   1   3   0     7598.32     8147.15    168.77 o 
   2   3   0     1744.03     1890.43     34.85 o 
   3   3   0      802.01      786.40     18.11 o 
   4   3   0     2583.48     2473.90     33.15 o 
   5   3   0      136.68      130.66     18.05 o 
   6   3   0      243.25      268.20     34.03 o 
   0   4   0     3303.43     2694.91    640.21 o 
   1   4   0     5644.59     6110.45    137.61 o 
   2   4   0     3530.27     3668.29     73.09 o 
   3   4   0     2846.25     2834.12     43.27 o 
   4   4   0        2.09       11.40     20.67 o 
   5   4   0        7.56        1.65     20.62 o 
   6   4   0      350.90      324.76     27.36 o 
   1   5   0     1063.26     1094.34     21.05 o 
   2   5   0      601.74      605.08     21.11 o 
   3   5   0      781.95      770.99     16.58 o 
   4   5   0       69.60       71.87     17.89 o 
   5   5   0      292.20      290.43     18.98 o 
   6   5   0      254.31      300.39     46.98 o 
   0   6   0    10754.08     9749.36   1311.64 o 
   1   6   0     3056.35     3315.63     34.58 o 
   2   6   0     2555.62     2721.46     39.59 o 
   3   6   0     4333.11     4513.26     40.59 o 
   4   6   0        6.90       20.30     15.31 o 
   5   6   0      337.88      286.44     18.46 o 
   6   6   0      303.44      319.23     26.46 o 
   1   7   0      804.89      841.43     22.56 o 
   2   7   0      687.06      757.20     18.46 o 
   3   7   0      725.88      716.85     16.86 o 
   4   7   0      292.19      292.57     18.57 o 
   5   7   0        6.09       11.26     20.81 o 
   6   7   0      151.93      179.96     23.53 o 
   0   8   0     3434.88     3152.26    339.97 o 
   1   8   0     3177.67     3494.15     90.65 o 
   2   8   0     1901.72     1963.20     56.24 o 
   3   8   0     2242.77     2206.18     28.00 o 
   4   8   0      163.69      161.40     23.95 o 
   5   8   0      326.56      289.77     20.62 o 
   6   8   0      156.14      186.48     23.26 o 
   1   9   0     2093.67     2142.33     80.96 o 
   2   9   0      384.78      416.63     21.40 o 
   3   9   0      188.67      175.97     14.46 o 
   4   9   0     1144.59     1062.60     28.04 o 
   5   9   0        7.00       49.69     22.06 o 
   6   9   0      211.29      189.00     25.28 o 
   0  10   0     8413.67     8508.21    687.56 o 
   1  10   0       35.70       17.99     15.17 o 
   2  10   0      719.43      719.89     35.18 o 
   3  10   0     1028.34     1010.51     33.04 o 
   4  10   0      236.79      205.56     18.06 o 
   5  10   0      195.57      171.48     20.68 o 
   1  11   0     2051.69     2046.98     61.96 o 
   2  11   0      192.23      222.89     17.72 o 
   3  11   0      292.62      317.59     22.02 o 
   4  11   0      342.44      347.32     19.20 o 
   5  11   0        6.78       55.71     26.07 o 
   0  12   0     6213.84     5618.94    881.96 o 
   1  12   0      233.96      233.69     22.63 o 
   2  12   0      794.76      798.10     36.16 o 
   3  12   0     1310.89     1341.98     22.29 o 
   4  12   0       93.82      100.16     20.72 o 
   5  12   0      367.95      394.46     21.99 o 
   1  13   0       99.23       97.83     19.14 o 
   2  13   0      459.51      478.30     19.24 o 
   3  13   0       80.64       99.18     32.55 o 
   4  13   0      504.81      505.88     26.15 o 
   5  13   0        2.18       29.80     21.16 o 
   0  14   0     1631.80     1712.63    187.45 o 
   1  14   0      697.75      657.68     45.30 o 
   2  14   0      428.60      467.71     20.90 o 
   3  14   0     1451.86     1468.70     49.58 o 
   4  14   0        7.02       28.53     19.80 o 
   5  14   0      108.07      102.99     24.11 o 
   1  15   0     1291.10     1292.59     76.71 o 
   2  15   0       31.23       59.21     18.39 o 
   3  15   0      177.47      234.70     19.12 o 
   4  15   0      178.18      215.94     27.21 o 
   5  15   0        0.24        0.00     26.65 o 
   0  16   0     1447.62     1467.87     46.20 o 
   1  16   0      304.67      343.05     29.07 o 
   2  16   0      449.58      421.07     26.87 o 
   3  16   0      609.64      618.34     26.15 o 
   4  16   0       13.67        0.00     20.95 o 
   1  17   0      323.58      289.98     18.74 o 
   2  17   0       53.12       57.69     23.71 o 
   3  17   0        5.23        0.00     18.15 o 
   4  17   0      226.98      262.99     22.55 o 
   0  18   0      748.50      735.37     31.62 o 
   1  18   0      304.18      276.44     20.08 o 
   2  18   0      352.81      362.05     21.00 o 
   3  18   0      407.62      449.06     22.31 o 
   4  18   0       21.48       67.66     31.05 o 
   1  19   0      223.98      195.88     19.90 o 
   2  19   0      235.14      230.78     23.22 o 
   3  19   0      212.26      238.04     22.23 o 
   4  19   0       72.46       77.52     25.09 o 
   0  20   0      745.90      794.13     46.91 o 
   1  20   0       52.94       33.75     23.75 o 
   2  20   0       94.75       69.34     32.82 o 
   3  20   0      250.19      274.85     25.78 o 
   1  21   0       98.62      111.25     24.72 o 
   2  21   0      105.72      124.62     37.30 o 
   3  21   0       92.44       80.11     33.70 o 
   0  22   0      405.95      313.82     46.78 o 
   1  22   0      156.31      162.61     28.04 o 
   2  22   0      263.54      239.47     24.50 o 
   1  23   0       53.80       88.93     31.67 o 
   2  23   0       23.41       29.26     28.72 o 
   0  24   0      175.04      199.52     38.54 o 
   1  24   0       40.66       70.73     32.42 o 
  -6   0   1      107.31      121.00     32.27 o 
  -5   0   1      163.65      142.93     35.14 o 
  -4   0   1     1892.89     1889.98     27.96 o 
  -3   0   1      621.59      582.64     29.72 o 
  -2   0   1     2087.96     2179.16     73.13 o 
  -1   0   1      288.85      300.73     38.01 o 
   0   0   1     3101.00     2473.89    260.49 o 
   1   0   1     1730.09     1739.56     43.27 o 
   2   0   1      358.77      348.94     30.14 o 
   3   0   1      776.78      932.60     28.85 o 
   4   0   1      380.52      379.22     43.89 o 
   5   0   1       75.21       86.38     38.05 o 
   6   0   1        0.34        0.00     36.09 o 
  -6   1   1        6.85        0.00     17.60 o 
  -5   1   1      378.14      369.95     35.90 o 
  -4   1   1        3.14       17.01     16.71 o 
  -3   1   1     1103.96     1126.94     31.68 o 
  -2   1   1       55.34       45.20     18.34 o 
  -1   1   1      699.16      800.22     27.31 o 
   0   1   1     4705.69     3460.33    221.11 o 
   1   1   1      250.86      305.48     24.61 o 
   2   1   1     3280.18     3363.56     52.31 o 
   3   1   1      396.66      389.52     16.33 o 
   4   1   1        0.97        0.00     21.98 o 
   5   1   1      736.92      671.61     34.76 o 
   6   1   1      115.96      139.43     25.68 o 
  -6   2   1      239.35      243.54     23.57 o 
  -5   2   1      378.94      383.63     19.99 o 
  -4   2   1     1680.88     1576.98     53.88 o 
  -3   2   1       73.95       92.88     17.34 o 
  -2   2   1     1454.66     1478.36     20.72 o 
  -1   2   1     2923.02     3304.24    114.19 o 
   0   2   1      533.71      429.32     30.84 o 
   1   2   1     1683.48     1851.49     57.62 o 
   2   2   1     1615.95     1669.91     71.61 o 
   3   2   1        5.28       40.92     16.69 o 
   4   2   1      139.43      156.84     16.97 o 
   5   2   1      124.96      132.12     17.98 o 
   6   2   1        3.82       13.60     21.38 o 
  -6   3   1        9.90       30.27     19.03 o 
  -5   3   1        4.28        5.68     17.80 o 
  -4   3   1        3.22        3.29     17.26 o 
  -3   3   1       31.74       22.67     18.58 o 
  -2   3   1      563.28      668.20     19.02 o 
  -1   3   1      628.93      712.91     25.59 o 
   0   3   1     2479.79     1924.56     93.34 o 
   1   3   1      390.69      403.22     20.49 o 
   2   3   1     1370.49     1421.11     38.34 o 
   3   3   1      358.02      347.54     19.40 o 
   4   3   1        6.83       20.41     19.48 o 
   5   3   1      258.25      248.91     22.32 o 
   6   3   1       98.38       66.76     22.40 o 
  -6   4   1      341.74      332.80     31.92 o 
  -5   4   1      291.03      307.71     15.38 o 
  -4   4   1     1162.13     1126.17     23.49 o 
  -3   4   1     1099.42     1146.20     22.07 o 
  -2   4   1     1288.48     1388.31     24.49 o 
  -1   4   1    17047.05    17927.94    600.23 o 
   0   4   1      300.34      272.16     23.79 o 
   1   4   1     2876.09     2899.00     90.82 o 
   2   4   1     1649.89     1688.43     27.81 o 
   3   4   1       32.42       40.00     16.57 o 
   4   4   1      306.67      346.52     20.95 o 
   5   4   1       15.51        0.00     20.15 o 
   6   4   1        1.83        8.34     25.49 o 
  -6   5   1       30.10       21.37     25.66 o 
  -5   5   1       85.49       79.19     24.52 o 
  -4   5   1        1.04       18.66     17.49 o 
  -3   5   1      170.82      158.82     17.33 o 
  -2   5   1     1741.75     1889.02     45.17 o 
  -1   5   1    14278.93    15772.80    611.49 o 
   0   5   1     1168.82     1115.88     53.86 o 
   1   5   1      126.04      125.84     18.12 o 
   2   5   1      328.32      299.79     18.50 o 
   3   5   1     1637.77     1732.26     21.26 o 
   4   5   1      224.06      268.49     18.47 o 
   5   5   1      364.83      322.71     19.14 o 
   6   5   1       52.51       47.59     24.15 o 
  -6   6   1       48.86       34.69     23.62 o 
  -5   6   1      170.07      187.86     16.93 o 
  -4   6   1      660.97      679.30     18.82 o 
  -3   6   1      193.41      174.22     20.07 o 
  -2   6   1      522.61      547.80     19.08 o 
  -1   6   1      663.15      676.25     24.73 o 
   0   6   1      412.53      350.69     19.75 o 
   1   6   1        3.74       10.79     15.33 o 
   2   6   1     1337.93     1343.15     35.51 o 
   3   6   1      489.14      504.24     16.78 o 
   4   6   1      309.92      305.16     20.88 o 
   5   6   1      182.01      199.87     20.92 o 
   6   6   1        2.15       36.71     24.14 o 
  -6   7   1       18.56       37.92     24.52 o 
  -5   7   1       87.55       73.63     16.27 o 
  -4   7   1       11.56        8.33     15.73 o 
  -3   7   1      174.89      173.70     16.38 o 
  -2   7   1     1388.43     1480.68     47.63 o 
  -1   7   1     1928.45     2147.06     42.60 o 
   0   7   1     2854.57     2612.38     58.41 o 
   1   7   1        2.27        5.99     21.63 o 
   2   7   1     2086.21     2112.14     41.87 o 
   3   7   1     1316.97     1326.26     22.13 o 
   4   7   1      512.99      465.97     18.83 o 
   5   7   1      120.15      107.89     22.05 o 
  -6   8   1      138.66      106.24     22.72 o 
  -5   8   1      235.22      196.66     18.14 o 
  -4   8   1      619.00      582.02     20.05 o 
  -3   8   1      422.42      408.76     21.12 o 
  -2   8   1      867.87      879.20     42.75 o 
  -1   8   1     2884.70     2958.89    106.12 o 
   0   8   1      267.44      282.31     22.33 o 
   1   8   1     2334.03     2262.42     55.85 o 
   2   8   1      806.36      826.21     30.90 o 
   3   8   1      401.70      422.04     17.89 o 
   4   8   1       48.26       51.19     19.76 o 
   5   8   1       94.65      137.32     22.60 o 
  -6   9   1        0.79       25.80     24.69 o 
  -5   9   1       42.80       32.66     17.87 o 
  -4   9   1        3.11       18.01     15.82 o 
  -3   9   1      264.70      268.94     17.53 o 
  -2   9   1      541.06      572.77     30.88 o 
  -1   9   1       53.74       62.68     18.50 o 
   0   9   1      173.14      168.35     20.00 o 
   1   9   1      106.81      117.54     21.89 o 
   2   9   1      927.57      881.63     20.72 o 
   3   9   1      107.65      114.84     17.44 o 
   4   9   1      137.03      136.37     18.16 o 
   5   9   1      355.55      331.37     28.61 o 
  -6  10   1       52.54       54.50     27.16 o 
  -5  10   1        4.18       29.22     21.82 o 
  -4  10   1     1425.37     1357.40     24.77 o 
  -3  10   1      335.72      320.61     19.25 o 
  -2  10   1     1586.45     1687.49     43.04 o 
  -1  10   1     1663.43     1704.56     59.05 o 
   0  10   1       55.96       46.03     21.18 o 
   1  10   1      208.01      164.68     21.78 o 
   2  10   1     1575.80     1545.67     17.71 o 
   3  10   1       31.62       52.94     19.98 o 
   4  10   1      462.10      457.95     27.03 o 
   5  10   1       24.89       55.92     19.32 o 
  -5  11   1      101.14       94.61     22.66 o 
  -4  11   1        8.89       19.36     19.36 o 
  -3  11   1      314.23      285.80     15.32 o 
  -2  11   1       72.29       46.18     17.13 o 
  -1  11   1      553.97      568.55     20.23 o 
   0  11   1     1127.42     1120.86     43.78 o 
   1  11   1      194.06      218.61     23.18 o 
   2  11   1     1129.66     1130.74     47.62 o 
   3  11   1       55.77       64.93     20.34 o 
   4  11   1        8.84       41.14     19.12 o 
   5  11   1      279.34      314.28     28.98 o 
  -5  12   1       29.44        0.00     20.92 o 
  -4  12   1      429.37      384.58     20.92 o 
  -3  12   1      198.12      192.24     19.80 o 
  -2  12   1      201.47      204.96     24.94 o 
  -1  12   1     1172.61     1184.14     51.71 o 
   0  12   1      546.99      575.91     49.34 o 
   1  12   1      770.23      736.10     48.09 o 
   2  12   1      429.93      415.89     22.98 o 
   3  12   1      125.71      122.24     18.45 o 
   4  12   1      179.74      171.94     18.00 o 
   5  12   1       72.54       94.88     23.97 o 
  -5  13   1      109.86       99.01     29.99 o 
  -4  13   1       50.10        6.82     18.75 o 
  -3  13   1       51.66       58.65     18.91 o 
  -2  13   1        4.87        9.47     18.69 o 
  -1  13   1        1.05       10.62     21.66 o 
   0  13   1     1470.33     1532.10     99.42 o 
   1  13   1       94.42      100.23     20.06 o 
   2  13   1      176.16      145.65     19.91 o 
   3  13   1      618.10      585.13     23.36 o 
   4  13   1       32.33       56.24     20.33 o 
   5  13   1      190.15      201.63     23.26 o 
  -5  14   1       72.51       47.92     22.08 o 
  -4  14   1      585.27      556.33     25.93 o 
  -3  14   1       33.52       34.07     16.32 o 
  -2  14   1      208.04      211.34     19.59 o 
  -1  14   1     1224.00     1152.44     87.42 o 
   0  14   1       15.45        6.32     22.81 o 
   1  14   1      750.09      647.79     55.22 o 
   2  14   1       62.26       60.28     20.73 o 
   3  14   1       12.33       16.39     22.42 o 
   4  14   1       59.35       31.87     22.41 o 
   5  14   1        6.16        7.14     25.75 o 
  -5  15   1       15.07       10.60     22.98 o 
  -4  15   1       52.15       80.30     21.29 o 
  -3  15   1      128.20      118.83     18.56 o 
  -2  15   1      174.05      190.01     21.73 o 
  -1  15   1      287.16      267.88     25.10 o 
   0  15   1      197.87      213.71     20.01 o 
   1  15   1       51.35       47.73     27.79 o 
   2  15   1      337.03      332.39     19.37 o 
   3  15   1      251.02      308.04     24.16 o 
   4  15   1        2.52        0.00     34.95 o 
  -5  16   1       27.39       31.71     24.41 o 
  -4  16   1      313.40      306.61     20.89 o 
  -3  16   1       68.00       85.61     21.20 o 
  -2  16   1      125.20      110.24     18.09 o 
  -1  16   1      876.87      852.25     41.70 o 
   0  16   1       12.45       10.52     22.31 o 
   1  16   1      102.31       94.72     18.70 o 
   2  16   1      344.76      297.20     35.94 o 
   3  16   1       35.93       60.10     21.49 o 
   4  16   1      122.90      128.89     22.36 o 
  -4  17   1       10.62       35.64     23.59 o 
  -3  17   1      207.42      209.21     20.51 o 
  -2  17   1        6.04        9.76     29.80 o 
  -1  17   1      250.81      252.72     42.84 o 
   0  17   1       72.80       33.49     24.86 o 
   1  17   1        1.02        3.07     18.28 o 
   2  17   1      259.18      230.87     27.08 o 
   3  17   1      129.90      107.84     23.60 o 
   4  17   1       36.57       83.55     25.31 o 
  -4  18   1      155.02      161.14     29.92 o 
  -3  18   1      183.90      180.60     20.04 o 
  -2  18   1      178.15      185.97     35.03 o 
  -1  18   1      405.59      399.75     24.46 o 
   0  18   1      256.75      269.26     36.71 o 
   1  18   1      365.39      340.45     19.83 o 
   2  18   1      399.72      342.95     23.61 o 
   3  18   1       29.12       37.98     22.13 o 
   4  18   1        2.54        0.00     24.34 o 
  -4  19   1        4.81       49.58     28.72 o 
  -3  19   1        1.30       16.03     23.99 o 
  -2  19   1       58.63       84.47     23.79 o 
  -1  19   1       33.68       19.37     20.60 o 
   0  19   1      138.62      147.10     24.95 o 
   1  19   1       16.43        0.00     18.11 o 
   2  19   1      177.62      152.13     27.75 o 
   3  19   1       97.06      101.55     24.39 o 
  -3  20   1       60.06       81.19     29.16 o 
  -2  20   1      244.91      290.15     43.30 o 
  -1  20   1      175.37      232.12     31.37 o 
   0  20   1        1.68       54.69     37.63 o 
   1  20   1       45.38       42.09     22.12 o 
   2  20   1      154.59      195.98     30.73 o 
   3  20   1        0.03       25.35     32.99 o 
  -3  21   1       25.09       47.39     27.90 o 
  -2  21   1       77.35      149.65     42.12 o 
  -1  21   1       72.42      102.24     21.16 o 
   0  21   1       70.81       76.18     25.17 o 
   1  21   1       21.07       19.04     22.63 o 
   2  21   1       84.40       53.39     24.82 o 
  -2  22   1       26.09       48.74     27.94 o 
  -1  22   1      303.17      294.79     32.58 o 
   0  22   1        1.81       12.16     28.90 o 
   1  22   1        1.49       36.80     25.54 o 
   2  22   1      187.92      198.18     24.89 o 
  -2  23   1        5.01       27.16     27.38 o 
  -1  23   1        0.46       10.71     30.45 o 
   0  23   1      259.24      295.75     31.32 o 
   1  23   1       22.83       27.49     24.14 o 
  -1  24   1      131.43      141.06     28.43 o 
   0  24   1       50.92       63.89     21.63 o 
  -6   0   2       23.76       81.29     30.21 o 
  -5   0   2      490.90      468.08     35.72 o 
  -4   0   2     1682.78     1712.86    123.19 o 
  -3   0   2     1185.90     1276.80     31.37 o 
  -2   0   2      567.65      484.98     47.82 o 
  -1   0   2     5986.19     6713.03    179.16 o 
   0   0   2     1059.57      878.84     65.21 o 
   1   0   2     3034.43     2800.94    168.30 o 
   2   0   2      223.50      332.40     28.00 o 
   3   0   2      124.68      134.42     22.71 o 
   4   0   2       25.28       36.55     24.58 o 
   5   0   2      111.06       97.52     32.98 o 
  -6   1   2        1.73        0.00     20.69 o 
  -5   1   2       92.59      100.88     20.75 o 
  -4   1   2        4.72        1.56     16.90 o 
  -3   1   2      239.03      245.53     17.27 o 
  -2   1   2        5.17        0.00     15.63 o 
  -1   1   2       11.47       11.48     12.94 o 
   0   1   2      623.75      553.34     27.92 o 
   1   1   2       95.88      100.41     19.83 o 
   2   1   2     1545.27     1560.69     58.82 o 
   3   1   2       77.77       82.85     19.54 o 
   4   1   2      302.95      324.75     21.57 o 
   5   1   2      199.47      213.71     22.82 o 
  -6   2   2        5.62       26.54     20.21 o 
  -5   2   2      488.27      484.70     26.76 o 
  -4   2   2      883.61      851.79     20.91 o 
  -3   2   2       27.25       14.78     14.21 o 
  -2   2   2     1478.11     1500.10     25.73 o 
  -1   2   2     2958.81     3141.28     51.71 o 
   0   2   2      672.67      607.97     25.46 o 
   1   2   2     2126.18     2275.58     28.06 o 
   2   2   2     1461.94     1535.78     31.36 o 
   3   2   2       37.26       54.43     18.13 o 
   4   2   2      671.60      679.55     21.95 o 
   5   2   2       17.59        0.00     25.86 o 
  -6   3   2       26.00        9.54     22.09 o 
  -5   3   2       67.97       84.12     16.35 o 
  -4   3   2      159.27      160.45     27.45 o 
  -3   3   2      537.44      531.23     19.82 o 
  -2   3   2      676.78      754.76     18.86 o 
  -1   3   2     1480.51     1438.35     57.73 o 
   0   3   2        2.75       16.28     17.44 o 
   1   3   2     1061.96     1159.98     24.43 o 
   2   3   2      162.55      124.57     18.83 o 
   3   3   2      190.48      197.12     17.23 o 
   4   3   2      283.39      310.21     27.72 o 
   5   3   2      345.37      305.23     22.88 o 
  -6   4   2       23.75       26.21     20.26 o 
  -5   4   2      432.30      427.99     29.56 o 
  -4   4   2      737.63      690.29     25.55 o 
  -3   4   2      234.04      241.99     15.67 o 
  -2   4   2     2811.64     2867.41     73.76 o 
  -1   4   2     3268.18     3511.47     40.51 o 
   0   4   2      299.03      256.38     17.20 o 
   1   4   2      312.44      293.14     21.85 o 
   2   4   2     1188.73     1324.74     26.46 o 
   3   4   2       50.73       74.97     19.19 o 
   4   4   2       63.03       53.02     20.26 o 
   5   4   2       28.61       33.95     20.72 o 
  -6   5   2      222.23      185.30     21.25 o 
  -5   5   2        2.57       22.99     16.57 o 
  -4   5   2       36.53       21.71     19.68 o 
  -3   5   2       38.92       44.80     14.21 o 
  -2   5   2     1111.76     1202.44     17.44 o 
  -1   5   2      687.83      759.56     18.66 o 
   0   5   2     2258.49     2016.22     87.70 o 
   1   5   2      609.91      587.15     18.61 o 
   2   5   2     2070.52     2164.65     24.06 o 
   3   5   2       16.70       11.00     19.59 o 
   4   5   2      244.78      241.78     20.96 o 
   5   5   2      441.93      438.96     23.42 o 
  -6   6   2       49.84      112.28     30.40 o 
  -5   6   2      526.81      528.84     27.68 o 
  -4   6   2      361.67      353.07     30.57 o 
  -3   6   2       18.29       20.84     14.11 o 
  -2   6   2     1329.04     1385.03     27.79 o 
  -1   6   2      736.84      709.79     18.11 o 
   0   6   2      375.45      386.80     18.24 o 
   1   6   2     1610.11     1577.07     33.91 o 
   2   6   2      582.56      594.75     20.54 o 
   3   6   2      134.48      144.31     18.22 o 
   4   6   2       19.74       24.05     18.01 o 
   5   6   2       40.65       44.76     23.50 o 
  -6   7   2       20.30        5.79     19.76 o 
  -5   7   2       68.08       99.74     21.22 o 
  -4   7   2       13.60       16.38     20.83 o 
  -3   7   2      164.48      187.83     16.30 o 
  -2   7   2       57.37       59.09     16.88 o 
  -1   7   2     1370.62     1460.95     46.67 o 
   0   7   2       76.89       91.56     17.81 o 
   1   7   2       34.72       24.89     20.53 o 
   2   7   2      505.57      503.78     18.32 o 
   3   7   2      126.02      123.69     15.73 o 
   4   7   2      203.10      215.18     20.37 o 
   5   7   2       89.26      116.02     22.48 o 
  -6   8   2        1.84       32.38     25.29 o 
  -5   8   2      225.18      207.81     19.58 o 
  -4   8   2     1090.02     1051.77     21.09 o 
  -3   8   2      131.62      144.91     16.67 o 
  -2   8   2     5927.67     6197.26    125.25 o 
  -1   8   2      199.93      204.19     16.39 o 
   0   8   2        4.40       21.12     19.20 o 
   1   8   2     1655.97     1579.11     80.01 o 
   2   8   2      511.53      469.17     18.22 o 
   3   8   2      180.49      174.28     16.55 o 
   4   8   2      138.60      159.55     19.57 o 
   5   8   2        1.52       15.83     23.84 o 
  -6   9   2       14.89       21.90     34.54 o 
  -5   9   2        6.89       21.17     19.54 o 
  -4   9   2        6.37        0.00     17.21 o 
  -3   9   2      384.55      360.53     24.56 o 
  -2   9   2      571.27      660.36     29.71 o 
  -1   9   2       12.85       12.75     13.90 o 
   0   9   2        2.14       17.30     18.48 o 
   1   9   2       43.01       50.65     18.80 o 
   2   9   2     1098.24     1088.88     19.90 o 
   3   9   2        3.48        0.00     19.47 o 
   4   9   2      109.37      107.42     19.51 o 
   5   9   2      174.30      179.05     23.13 o 
  -6  10   2        0.19       17.39     23.32 o 
  -5  10   2      383.53      346.08     22.20 o 
  -4  10   2      272.54      282.29     14.82 o 
  -3  10   2       13.16       21.99     15.27 o 
  -2  10   2       58.32       51.97     19.77 o 
  -1  10   2     3004.27     2968.69    207.93 o 
   0  10   2       91.95      120.91     18.71 o 
   1  10   2      540.77      451.61     17.90 o 
   2  10   2      383.77      384.82     18.02 o 
   3  10   2       24.53       67.24     17.56 o 
   4  10   2       35.50       27.37     22.12 o 
   5  10   2       46.49       86.21     25.23 o 
  -5  11   2       98.87       93.35     18.24 o 
  -4  11   2       29.28       26.58     14.40 o 
  -3  11   2      514.11      525.42     25.53 o 
  -2  11   2        7.53       25.58     16.21 o 
  -1  11   2      683.99      669.64     33.92 o 
   0  11   2      965.36      943.90     24.49 o 
   1  11   2      609.38      618.30     29.18 o 
   2  11   2     1256.35     1278.22     24.87 o 
   3  11   2        4.15        0.00     17.91 o 
   4  11   2      199.63      184.18     19.08 o 
   5  11   2      159.88      182.30     30.60 o 
  -5  12   2      225.90      222.25     21.66 o 
  -4  12   2      369.53      379.23     25.20 o 
  -3  12   2       73.19       61.11     16.93 o 
  -2  12   2      305.54      349.69     24.79 o 
  -1  12   2      712.94      670.41     38.50 o 
   0  12   2        2.66       24.52     18.38 o 
   1  12   2      532.03      483.61     40.93 o 
   2  12   2       15.02       16.32     21.87 o 
   3  12   2      172.02      167.35     18.27 o 
   4  12   2      279.77      271.78     23.23 o 
   5  12   2        0.11        5.02     24.60 o 
  -5  13   2       77.88      130.82     19.72 o 
  -4  13   2      184.52      198.36     16.82 o 
  -3  13   2       18.13       23.04     17.83 o 
  -2  13   2       31.08        8.88     19.40 o 
  -1  13   2      180.60      177.49     19.93 o 
   0  13   2       61.50       59.30     18.95 o 
   1  13   2      157.36      157.89     19.53 o 
   2  13   2        8.84        2.62     17.31 o 
   3  13   2      588.22      558.40     20.71 o 
   4  13   2      301.59      278.26     23.59 o 
  -5  14   2      186.56      170.84     26.73 o 
  -4  14   2      554.90      514.08     32.85 o 
  -3  14   2        8.32        0.00     18.31 o 
  -2  14   2      940.79      941.96     37.01 o 
  -1  14   2      917.68      879.61    113.35 o 
   0  14   2      204.37      226.11     22.46 o 
   1  14   2      725.71      704.84     21.59 o 
   2  14   2      112.09      128.08     20.12 o 
   3  14   2       86.67       78.60     20.69 o 
   4  14   2      172.50      167.60     22.21 o 
  -5  15   2        0.32        0.00     24.15 o 
  -4  15   2        7.85        0.00     21.74 o 
  -3  15   2       23.12       30.54     26.65 o 
  -2  15   2        0.01       20.14     17.18 o 
  -1  15   2       94.83       91.76     19.69 o 
   0  15   2      244.22      256.87     22.72 o 
   1  15   2      358.53      330.64     18.45 o 
   2  15   2       88.63       93.08     18.52 o 
   3  15   2        2.78        8.11     26.00 o 
   4  15   2        0.77       32.63     28.73 o 
  -5  16   2      146.95      176.38     26.17 o 
  -4  16   2      114.42      113.20     21.26 o 
  -3  16   2        2.51       21.68     18.32 o 
  -2  16   2      211.86      236.27     24.15 o 
  -1  16   2      464.01      493.10     36.98 o 
   0  16   2       18.14       36.15     22.63 o 
   1  16   2      190.53      187.41     20.28 o 
   2  16   2      286.46      260.70     28.69 o 
   3  16   2      103.01      120.93     25.49 o 
   4  16   2        4.60       23.84     32.07 o 
  -4  17   2       13.25       31.03     24.71 o 
  -3  17   2      144.20      155.87     20.32 o 
  -2  17   2        2.22       14.03     23.68 o 
  -1  17   2      179.77      165.12     20.07 o 
   0  17   2      173.48      169.42     20.71 o 
   1  17   2       27.45       38.32     21.04 o 
   2  17   2      599.72      575.34     26.06 o 
   3  17   2        5.07       35.77     25.79 o 
  -4  18   2      155.25      216.78     24.26 o 
  -3  18   2        3.25        1.10     20.71 o 
  -2  18   2      688.14      653.77     49.57 o 
  -1  18   2       15.91        9.37     22.69 o 
   0  18   2      113.22      119.48     22.00 o 
   1  18   2      252.86      227.63     21.62 o 
   2  18   2       45.79       58.84     26.43 o 
   3  18   2        2.38       11.97     22.51 o 
  -4  19   2        2.30        0.00     24.42 o 
  -3  19   2       92.25       88.39     20.12 o 
  -2  19   2        0.76       71.76     60.82 o 
  -1  19   2      331.27      307.24     21.65 o 
   0  19   2       16.74       48.30     21.62 o 
   1  19   2        0.56       47.97     22.26 o 
   2  19   2      207.05      227.36     26.83 o 
   3  19   2       17.57       22.39     32.04 o 
  -3  20   2        3.77       25.41     28.31 o 
  -2  20   2      226.67      212.22     27.40 o 
  -1  20   2      325.10      323.64     27.27 o 
   0  20   2       45.86       31.76     20.55 o 
   1  20   2      249.99      258.96     26.89 o 
   2  20   2       44.63       37.76     26.14 o 
  -3  21   2       19.34       27.68     30.38 o 
  -2  21   2       10.76       39.10     28.57 o 
  -1  21   2       14.38       46.89     25.97 o 
   0  21   2       14.14       18.23     23.11 o 
   1  21   2        1.17       11.59     26.28 o 
   2  21   2      128.81      155.65     23.42 o 
  -2  22   2       89.52      103.79     27.00 o 
  -1  22   2      169.54      209.96     31.40 o 
   0  22   2      108.81      108.92     24.99 o 
   1  22   2       33.38       36.64     24.95 o 
  -1  23   2       64.53       64.98     27.03 o 
   0  23   2       85.53      118.30     23.83 o 
   1  23   2       64.84       62.04     26.58 o 
  -6   0   3      338.33      349.45     32.09 o 
  -5   0   3      772.42      739.36    120.61 o 
  -4   0   3       45.15      101.87     22.39 o 
  -3   0   3     6232.64     6489.85    313.35 o 
  -2   0   3     1270.21     1312.57     38.16 o 
  -1   0   3     4326.87     4473.77     76.41 o 
   0   0   3      619.06      540.63     26.57 o 
   1   0   3       18.59        5.75     28.02 o 
   2   0   3      122.49      128.06     29.66 o 
   3   0   3      335.38      347.40     28.07 o 
   4   0   3       38.95       83.23     30.17 o 
   5   0   3       10.32        8.19     63.85 o 
  -6   1   3        0.23        9.13     22.89 o 
  -5   1   3      333.61      288.70     16.23 o 
  -4   1   3      612.77      557.00     18.84 o 
  -3   1   3      342.20      366.91     17.71 o 
  -2   1   3     2734.10     2683.98     56.93 o 
  -1   1   3     2228.09     2373.91     30.40 o 
   0   1   3     2266.35     2102.44     27.93 o 
   1   1   3     4330.25     4116.17    115.79 o 
   2   1   3      117.64      108.86     19.85 o 
   3   1   3      420.20      447.96     24.27 o 
   4   1   3     1446.00     1418.75     44.67 o 
   5   1   3        1.79       18.31     24.27 o 
  -6   2   3      462.46      368.07     39.68 o 
  -5   2   3      445.61      416.70     35.05 o 
  -4   2   3      102.33       95.79     17.35 o 
  -3   2   3     1404.07     1356.76     32.24 o 
  -2   2   3     1078.70     1145.91     29.49 o 
  -1   2   3       83.35      117.93     14.92 o 
   0   2   3     4846.69     4599.70     36.22 o 
   1   2   3      639.33      644.13     21.78 o 
   2   2   3     1064.05     1092.38     22.95 o 
   3   2   3      334.97      324.38     20.72 o 
   4   2   3       36.99       58.96     22.49 o 
   5   2   3      108.71      123.27     24.71 o 
  -6   3   3       11.60        0.00     17.34 o 
  -5   3   3      341.13      329.36     19.07 o 
  -4   3   3      843.47      810.84     19.65 o 
  -3   3   3      433.76      462.55     16.03 o 
  -2   3   3     2584.78     2664.50     59.02 o 
  -1   3   3     1148.46     1109.47     16.75 o 
   0   3   3     1337.85     1209.21     52.15 o 
   1   3   3     5364.34     5471.17     37.44 o 
   2   3   3       96.27       94.01     20.49 o 
   3   3   3     1311.98     1324.04     29.71 o 
   4   3   3      211.97      240.01     26.59 o 
   5   3   3       55.59       85.28     24.98 o 
  -6   4   3      315.61      320.82     23.48 o 
  -5   4   3     1182.10     1130.01     22.95 o 
  -4   4   3      375.08      363.77     20.42 o 
  -3   4   3     2525.91     2475.22     32.53 o 
  -2   4   3     1102.80     1153.95     22.01 o 
  -1   4   3     1035.31     1018.54     18.72 o 
   0   4   3     4077.37     3861.55     33.68 o 
   1   4   3       53.91       60.38     19.77 o 
   2   4   3      273.34      253.51     20.39 o 
   3   4   3      173.79      182.05     18.70 o 
   4   4   3        0.74        4.86     19.84 o 
   5   4   3      134.88      113.40     23.86 o 
  -6   5   3        2.41       22.65     21.86 o 
  -5   5   3      161.91      153.94     17.47 o 
  -4   5   3      222.32      234.88     16.36 o 
  -3   5   3        0.23        5.41     16.29 o 
  -2   5   3     3729.09     3760.46     94.72 o 
  -1   5   3       94.53       81.32     13.86 o 
   0   5   3      260.46      175.15     19.45 o 
   1   5   3     2239.45     2067.91     46.32 o 
   2   5   3      703.39      734.77     34.94 o 
   3   5   3      460.20      457.59     19.56 o 
   4   5   3     1022.66     1020.27     24.10 o 
   5   5   3       15.76       54.52     23.33 o 
  -6   6   3      565.33      495.32     25.78 o 
  -5   6   3      407.55      358.78     21.09 o 
  -4   6   3       38.23       49.60     13.95 o 
  -3   6   3     1717.20     1688.18     54.72 o 
  -2   6   3     1754.44     1838.15     35.79 o 
  -1   6   3     1245.04     1282.61     22.46 o 
   0   6   3     1331.12     1167.13     24.14 o 
   1   6   3      225.15      211.86     18.78 o 
   2   6   3      650.18      672.79     22.58 o 
   3   6   3      190.69      184.22     20.75 o 
   4   6   3       19.51       14.83     20.33 o 
   5   6   3       80.49       98.66     23.34 o 
  -6   7   3        9.76       26.73     25.14 o 
  -5   7   3      427.97      423.23     18.75 o 
  -4   7   3      476.79      507.96     16.39 o 
  -3   7   3      189.63      226.39     15.72 o 
  -2   7   3     3152.66     3251.94     63.49 o 
  -1   7   3     1427.24     1408.92     46.20 o 
   0   7   3     2660.97     2730.73     32.47 o 
   1   7   3     2183.52     2046.12     39.93 o 
   2   7   3      364.05      353.84     18.59 o 
   3   7   3     1333.86     1322.72     21.72 o 
   4   7   3      343.79      372.89     24.41 o 
   5   7   3        2.09        3.11     26.17 o 
  -6   8   3      434.97      409.45     30.65 o 
  -5   8   3      198.06      213.61     17.41 o 
  -4   8   3        4.26       13.84     14.79 o 
  -3   8   3     1080.75     1118.00     33.00 o 
  -2   8   3     1043.60     1066.38     34.20 o 
  -1   8   3      226.45      218.42     14.77 o 
   0   8   3      938.04      832.92     20.96 o 
   1   8   3      718.87      682.68     47.42 o 
   2   8   3      530.76      569.56     20.99 o 
   3   8   3      119.82      140.10     22.15 o 
   4   8   3        1.53       30.40     20.22 o 
   5   8   3        5.82       32.38     26.85 o 
  -6   9   3        1.80       19.30     21.65 o 
  -5   9   3      385.78      377.29     20.14 o 
  -4   9   3      143.06      164.24     14.72 o 
  -3   9   3        4.60       31.40     15.63 o 
  -2   9   3     2409.09     2523.13     54.56 o 
  -1   9   3      534.39      493.71     18.44 o 
   0   9   3      719.45      687.24     44.83 o 
   1   9   3     2718.91     2448.33    138.86 o 
   2   9   3      245.12      243.16     19.80 o 
   3   9   3      973.17      969.01     21.12 o 
   4   9   3      374.72      371.54     20.51 o 
  -6  10   3      190.51      220.50     21.73 o 
  -5  10   3      519.64      505.79     27.96 o 
  -4  10   3       56.89       69.38     15.39 o 
  -3  10   3     1853.00     1855.24     58.83 o 
  -2  10   3      652.08      646.66     17.46 o 
  -1  10   3     1062.10     1005.01     63.07 o 
   0  10   3      960.82      889.29     35.74 o 
   1  10   3       23.14       22.92     17.76 o 
   2  10   3      136.32      152.95     20.14 o 
   3  10   3      539.09      552.37     27.49 o 
   4  10   3      194.53      170.92     24.58 o 
  -5  11   3       82.45      104.75     24.84 o 
  -4  11   3      233.07      262.47     17.22 o 
  -3  11   3       42.00       52.60     19.16 o 
  -2  11   3     1122.95     1137.81     19.57 o 
  -1  11   3      420.38      394.05     26.03 o 
   0  11   3      540.00      530.01     21.69 o 
   1  11   3     1180.28     1018.79     66.78 o 
   2  11   3       22.99       66.52     28.59 o 
   3  11   3        8.37       11.25     21.95 o 
   4  11   3      610.56      620.59     25.19 o 
  -5  12   3      300.40      321.16     18.65 o 
  -4  12   3       11.44        8.42     17.39 o 
  -3  12   3     1605.84     1640.50     43.31 o 
  -2  12   3      267.20      275.08     18.40 o 
  -1  12   3      246.61      197.85     31.57 o 
   0  12   3     1624.47     1508.34     78.53 o 
   1  12   3        7.42       25.78     18.46 o 
   2  12   3      604.49      585.24     33.63 o 
   3  12   3       18.06       47.26     22.72 o 
   4  12   3        2.80       32.90     28.41 o 
  -5  13   3      118.74      113.81     19.51 o 
  -4  13   3      498.85      512.03     34.80 o 
  -3  13   3      663.32      635.80     37.91 o 
  -2  13   3       86.30      111.78     16.68 o 
  -1  13   3     1314.19     1229.16     93.62 o 
   0  13   3      433.11      400.83     21.35 o 
   1  13   3     2076.45     2011.45     66.96 o 
   2  13   3       14.64        0.00     19.82 o 
   3  13   3      327.00      340.02     23.88 o 
   4  13   3      380.47      375.05     25.89 o 
  -5  14   3      280.42      298.46     26.02 o 
  -4  14   3       78.07       59.36     22.39 o 
  -3  14   3      400.60      427.04     21.44 o 
  -2  14   3       89.03       91.46     18.46 o 
  -1  14   3       46.39       42.58     15.85 o 
   0  14   3     1083.29     1063.31     22.67 o 
   1  14   3       34.72       60.73     21.27 o 
   2  14   3       70.60       49.88     30.42 o 
   3  14   3       39.53       18.57     34.87 o 
   4  14   3       47.01      100.89     31.81 o 
  -5  15   3       74.33       85.74     25.53 o 
  -4  15   3      370.80      388.07     20.10 o 
  -3  15   3       19.17        2.59     18.65 o 
  -2  15   3     2057.03     1865.64    106.93 o 
  -1  15   3       20.21       40.36     19.35 o 
   0  15   3      309.23      304.94     18.94 o 
   1  15   3     1239.57     1210.55     47.00 o 
   2  15   3        5.30       23.23     24.18 o 
   3  15   3      246.61      268.93     24.85 o 
  -4  16   3       39.23       37.43     22.45 o 
  -3  16   3      369.61      399.18     26.28 o 
  -2  16   3      468.28      461.64     23.53 o 
  -1  16   3      275.29      282.26     26.84 o 
   0  16   3      646.46      631.22     21.89 o 
   1  16   3       10.73       19.63     18.67 o 
   2  16   3       14.57       38.17     22.98 o 
   3  16   3      186.34      180.25     28.88 o 
  -4  17   3        3.53       36.79     24.16 o 
  -3  17   3        2.61        9.95     19.33 o 
  -2  17   3      384.22      378.27     27.34 o 
  -1  17   3       77.77       89.55     20.47 o 
   0  17   3       67.39       98.69     20.97 o 
   1  17   3      233.69      223.63     22.11 o 
   2  17   3      351.36      326.48     31.74 o 
   3  17   3      240.01      288.03     43.25 o 
  -4  18   3        6.85        0.00     21.48 o 
  -3  18   3      512.28      518.21     22.78 o 
  -2  18   3      202.78      236.80     30.80 o 
  -1  18   3      439.06      482.02     30.22 o 
   0  18   3      169.12      220.63     22.36 o 
   1  18   3       57.34       57.09     22.96 o 
   2  18   3      372.09      342.29     25.55 o 
   3  18   3        8.69       45.77     29.40 o 
  -3  19   3        7.26       12.53     22.88 o 
  -2  19   3      319.83      275.42     26.58 o 
  -1  19   3      241.55      241.11     20.26 o 
   0  19   3      309.40      346.23     22.63 o 
   1  19   3      247.54      239.75     21.32 o 
   2  19   3       49.80        9.65     25.57 o 
  -3  20   3      155.36      150.93     27.97 o 
  -2  20   3      108.19      108.37     24.03 o 
  -1  20   3       59.98       49.42     21.38 o 
   0  20   3       43.42       59.00     22.70 o 
   1  20   3      137.12      159.48     24.69 o 
   2  20   3       48.26       75.25     26.80 o 
  -2  21   3      390.52      377.76     30.34 o 
  -1  21   3       48.97       77.82     27.33 o 
   0  21   3       98.56      121.32     25.08 o 
   1  21   3      407.21      404.16     24.08 o 
  -2  22   3       47.80       33.36     25.98 o 
  -1  22   3       35.32       31.14     25.36 o 
   0  22   3      195.53      194.85     26.95 o 
  -6   0   4      309.43      268.71     59.01 o 
  -5   0   4      120.01      145.01     23.69 o 
  -4   0   4      791.41      799.85     32.87 o 
  -3   0   4       68.33       74.90     18.89 o 
  -2   0   4       19.43       38.77     21.97 o 
  -1   0   4     1219.43     1302.57     33.73 o 
   0   0   4      218.35      191.29     54.33 o 
   1   0   4      635.56      577.52     32.14 o 
   2   0   4        0.88        0.00     28.04 o 
   3   0   4      304.69      301.11     34.89 o 
   4   0   4       92.65       87.31     31.66 o 
  -6   1   4      164.63      154.42     22.55 o 
  -5   1   4       48.70       54.00     18.57 o 
  -4   1   4      376.13      385.13     14.21 o 
  -3   1   4     1616.86     1619.73     34.84 o 
  -2   1   4       69.58       72.05     14.16 o 
  -1   1   4      662.29      583.80     18.04 o 
   0   1   4     1954.52     1773.55     71.08 o 
   1   1   4        0.39        7.41     20.68 o 
   2   1   4      626.91      664.22     22.98 o 
   3   1   4      334.86      355.19     21.81 o 
   4   1   4        6.87       19.79     23.55 o 
  -6   2   4       38.14       50.35     19.19 o 
  -5   2   4       37.27       48.65     24.48 o 
  -4   2   4      283.78      289.52     21.03 o 
  -3   2   4       25.58       48.14     13.05 o 
  -2   2   4      279.47      278.95     13.86 o 
  -1   2   4       77.86       61.60     12.70 o 
   0   2   4       60.90       46.07     20.05 o 
   1   2   4      591.45      609.23     24.90 o 
   2   2   4      183.86      187.90     19.92 o 
   3   2   4       14.42       22.39     22.96 o 
   4   2   4      140.14      138.90     23.65 o 
  -6   3   4      160.84      206.25     22.23 o 
  -5   3   4       75.87      120.36     17.59 o 
  -4   3   4      283.60      302.28     16.52 o 
  -3   3   4     1394.96     1384.26     23.50 o 
  -2   3   4      616.19      639.88     15.65 o 
  -1   3   4     3035.66     2942.99     55.22 o 
   0   3   4     1868.00     1732.71     27.64 o 
   1   3   4        0.98        4.52     18.04 o 
   2   3   4      654.97      697.16     23.04 o 
   3   3   4      665.09      682.47     34.09 o 
   4   3   4        1.53        0.00     20.87 o 
  -6   4   4       36.11       99.05     34.53 o 
  -5   4   4        1.02        0.00     17.74 o 
  -4   4   4      529.41      552.46     23.55 o 
  -3   4   4       22.63       18.38     14.85 o 
  -2   4   4      679.92      705.01     15.75 o 
  -1   4   4        6.20        3.37     15.97 o 
   0   4   4      116.34      102.06     18.88 o 
   1   4   4       58.71       37.74     16.37 o 
   2   4   4        2.21        4.44     20.18 o 
   3   4   4      142.80      164.35     22.10 o 
   4   4   4        1.39        0.00     23.77 o 
  -6   5   4      305.52      267.54     20.21 o 
  -5   5   4       45.87       57.60     17.39 o 
  -4   5   4      591.58      616.15     20.99 o 
  -3   5   4     1178.90     1143.73     30.26 o 
  -2   5   4        8.47       12.76     15.01 o 
  -1   5   4      891.18      808.13     22.00 o 
   0   5   4     1547.30     1481.55     25.67 o 
   1   5   4       88.51       95.97     18.55 o 
   2   5   4     1581.95     1681.98     51.94 o 
   3   5   4      149.37      176.18     22.57 o 
   4   5   4        1.94       21.80     25.28 o 
  -6   6   4      117.68       81.14     24.40 o 
  -5   6   4       83.99       53.03     18.01 o 
  -4   6   4      122.32      130.82     15.15 o 
  -3   6   4      206.37      212.89     14.75 o 
  -2   6   4      334.27      342.34     13.99 o 
  -1   6   4      227.15      232.51     15.99 o 
   0   6   4       19.91       16.87     21.10 o 
   1   6   4       88.05       88.07     20.03 o 
   2   6   4      585.71      562.12     24.21 o 
   3   6   4     1014.71      992.24     23.63 o 
   4   6   4       19.21       22.27     23.45 o 
  -6   7   4      106.90      127.01     21.70 o 
  -5   7   4       87.72      106.29     21.24 o 
  -4   7   4      376.02      395.62     21.04 o 
  -3   7   4      770.75      789.65     20.97 o 
  -2   7   4       90.51      101.86     14.48 o 
  -1   7   4     1651.45     1492.43     67.37 o 
   0   7   4      872.04      816.29     21.31 o 
   1   7   4       66.90       62.11     20.64 o 
   2   7   4       86.16       89.11     22.25 o 
   3   7   4      317.57      358.25     22.79 o 
   4   7   4       17.52       37.92     25.48 o 
  -6   8   4      136.97      117.84     22.77 o 
  -5   8   4      169.45      173.22     19.23 o 
  -4   8   4      179.38      192.35     16.78 o 
  -3   8   4      109.42      127.62     15.17 o 
  -2   8   4      937.67      917.33     15.93 o 
  -1   8   4      204.49      185.21     20.50 o 
   0   8   4      846.79      844.90     23.86 o 
   1   8   4      108.94       91.80     21.11 o 
   2   8   4      128.73      139.35     22.88 o 
   3   8   4       20.90       21.06     22.59 o 
   4   8   4       77.38       70.30     26.13 o 
  -5   9   4        9.75        0.00     18.72 o 
  -4   9   4      198.56      214.22     14.54 o 
  -3   9   4      243.20      281.18     16.49 o 
  -2   9   4      608.42      640.59     16.74 o 
  -1   9   4      982.86      844.39     37.09 o 
   0   9   4     1050.31      970.18     24.52 o 
   1   9   4       92.90       82.94     21.44 o 
   2   9   4      430.88      400.11     28.39 o 
   3   9   4      733.02      748.78     34.63 o 
   4   9   4       24.42       33.00     25.65 o 
  -5  10   4       36.25       43.32     19.68 o 
  -4  10   4      279.95      270.12     16.18 o 
  -3  10   4      129.02      128.44     16.37 o 
  -2  10   4      110.35      122.79     16.72 o 
  -1  10   4      334.97      296.62     17.15 o 
   0  10   4        8.01        0.00     18.49 o 
   1  10   4      247.50      261.41     20.50 o 
   2  10   4       11.17       15.55     25.46 o 
   3  10   4       26.44       56.24     23.32 o 
   4  10   4       52.59       46.49     24.07 o 
  -5  11   4       91.83       85.76     18.52 o 
  -4  11   4      253.36      250.26     19.32 o 
  -3  11   4     1673.02     1607.63     44.87 o 
  -2  11   4       63.31       56.90     14.28 o 
  -1  11   4      964.23      884.98     36.04 o 
   0  11   4      660.58      677.11     23.25 o 
   1  11   4        0.69       18.92     17.84 o 
   2  11   4      634.21      612.75     23.44 o 
   3  11   4       79.52       98.49     22.16 o 
   4  11   4        1.30       21.88     29.14 o 
  -5  12   4        0.68        0.00     20.19 o 
  -4  12   4      202.77      219.75     20.25 o 
  -3  12   4       88.09      110.06     18.85 o 
  -2  12   4      182.67      163.17     17.55 o 
  -1  12   4       69.06       63.07     20.36 o 
   0  12   4        6.46       11.34     18.29 o 
   1  12   4      282.58      310.14     20.31 o 
   2  12   4        1.53        0.00     33.84 o 
   3  12   4       35.95       74.52     28.50 o 
  -5  13   4       10.68        7.51     25.31 o 
  -4  13   4       34.20       29.77     20.01 o 
  -3  13   4      603.77      597.93     19.72 o 
  -2  13   4        2.93       15.08     15.58 o 
  -1  13   4      111.12       86.42     27.34 o 
   0  13   4      927.79      863.56     42.00 o 
   1  13   4        0.29        0.00     20.58 o 
   2  13   4      208.43      213.09     23.77 o 
   3  13   4      158.65      202.89     29.65 o 
  -5  14   4       19.15       14.13     24.79 o 
  -4  14   4      285.76      285.13     21.04 o 
  -3  14   4        0.61        0.00     16.97 o 
  -2  14   4      478.27      453.05     19.81 o 
  -1  14   4        3.76        1.18     18.43 o 
   0  14   4       68.34       70.25     22.57 o 
   1  14   4      181.51      184.39     22.05 o 
   2  14   4       22.38       37.84     25.08 o 
   3  14   4      105.89       96.48     25.97 o 
  -4  15   4       67.86       67.40     21.57 o 
  -3  15   4      299.10      290.95     20.95 o 
  -2  15   4       35.41       36.43     20.17 o 
  -1  15   4      184.52      181.95     18.95 o 
   0  15   4      474.80      442.62     29.36 o 
   1  15   4       33.88       28.42     22.14 o 
   2  15   4      263.90      277.33     23.87 o 
   3  15   4       62.96       69.87     27.77 o 
  -4  16   4      149.05      157.12     20.53 o 
  -3  16   4        0.21        0.00     20.82 o 
  -2  16   4       23.38       11.93     25.18 o 
  -1  16   4       69.97       88.68     19.53 o 
   0  16   4        2.75       21.90     23.51 o 
   1  16   4       70.64       71.99     24.12 o 
   2  16   4       32.02       39.13     21.88 o 
  -4  17   4      214.51      218.27     23.71 o 
  -3  17   4      177.63      183.63     22.69 o 
  -2  17   4       44.37       55.19     34.00 o 
  -1  17   4      430.24      421.22     22.08 o 
   0  17   4      314.84      359.21     23.71 o 
   1  17   4       13.27        3.59     26.08 o 
   2  17   4      115.59      167.70     26.25 o 
  -3  18   4      110.52      132.49     23.22 o 
  -2  18   4       98.88       81.48     23.21 o 
  -1  18   4       54.08       74.43     21.40 o 
   0  18   4       38.96       15.42     19.80 o 
   1  18   4        1.89       29.11     32.91 o 
   2  18   4       11.12        0.00     28.78 o 
  -3  19   4      117.65       76.53     32.17 o 
  -2  19   4       81.53       99.87     24.87 o 
  -1  19   4      246.42      271.32     20.09 o 
   0  19   4      252.84      286.30     26.30 o 
   1  19   4        4.00       17.65     22.88 o 
  -2  20   4       12.45        0.00     27.54 o 
  -1  20   4      116.57      119.57     21.18 o 
   0  20   4       71.77       84.36     26.74 o 
   1  20   4       23.41       29.36     28.06 o 
  -2  21   4        7.19       51.54     31.13 o 
  -1  21   4       65.05       45.49     22.58 o 
   0  21   4       36.60       82.99     29.26 o 
  -6   0   5       47.04       40.23     39.97 o 
  -5   0   5       77.92      100.12     25.35 o 
  -4   0   5       88.46      116.40     20.17 o 
  -3   0   5        7.69        0.00     22.73 o 
  -2   0   5        4.66        0.00     22.81 o 
  -1   0   5       24.48       24.46     20.54 o 
   0   0   5        2.74        0.00     24.99 o 
   1   0   5       97.68      102.48     31.33 o 
   2   0   5      126.81      116.93     33.55 o 
   3   0   5        1.57       12.25     33.35 o 
   4   0   5       53.76       49.32     36.22 o 
  -6   1   5       56.09       92.98     18.76 o 
  -5   1   5        0.06        0.00     15.76 o 
  -4   1   5      696.94      712.60     18.03 o 
  -3   1   5      277.81      269.94     14.38 o 
  -2   1   5       89.09       95.69     15.03 o 
  -1   1   5      890.33      789.90     22.23 o 
   0   1   5      870.94      857.39     29.27 o 
   1   1   5      881.68      816.81     27.54 o 
   2   1   5       53.64       63.31     22.40 o 
   3   1   5      121.23      107.62     23.77 o 
   4   1   5       26.13       62.96     27.69 o 
  -6   2   5        2.69        0.00     18.57 o 
  -5   2   5       34.15       40.78     17.94 o 
  -4   2   5      332.08      388.61     16.92 o 
  -3   2   5       40.17       34.18     14.80 o 
  -2   2   5       15.28        3.41     13.61 o 
  -1   2   5      206.95      203.05     14.75 o 
   0   2   5       53.56       60.47     18.84 o 
   1   2   5      328.47      287.33     20.39 o 
   2   2   5      333.92      342.04     23.28 o 
   3   2   5       65.71       82.61     24.05 o 
   4   2   5        8.81       15.79     28.28 o 
  -6   3   5       63.70       69.39     18.83 o 
  -5   3   5       23.96       33.81     14.02 o 
  -4   3   5      327.71      308.41     17.42 o 
  -3   3   5       43.44       55.08     14.78 o 
  -2   3   5        1.19        0.00     13.77 o 
  -1   3   5      396.47      377.37     16.10 o 
   0   3   5      171.51      133.16     19.30 o 
   1   3   5      210.64      194.45     19.63 o 
   2   3   5      773.76      780.66     25.42 o 
   3   3   5       93.35      122.02     24.60 o 
   4   3   5        1.84        6.92     26.11 o 
  -6   4   5        0.88        0.00     20.57 o 
  -5   4   5      107.00      117.27     17.72 o 
  -4   4   5      131.76      132.61     15.93 o 
  -3   4   5       34.59       38.40     15.66 o 
  -2   4   5      255.46      281.19     16.13 o 
  -1   4   5       44.43       60.62     17.30 o 
   0   4   5       61.85       76.16     21.73 o 
   1   4   5        0.97        0.00     39.19 o 
   2   4   5       60.08       43.37     24.18 o 
   3   4   5       50.73       53.01     24.07 o 
   4   4   5        3.34        1.28     28.79 o 
  -6   5   5       52.40       50.79     20.03 o 
  -5   5   5       19.14       20.48     17.38 o 
  -4   5   5       33.21       57.51     15.86 o 
  -3   5   5     1426.89     1451.03     51.05 o 
  -2   5   5      221.30      224.09     15.70 o 
  -1   5   5     1104.18      917.47     52.43 o 
   0   5   5      180.85      186.86     22.88 o 
   1   5   5       32.70        4.03     19.31 o 
   2   5   5      531.31      559.90     25.02 o 
   3   5   5       35.28       45.17     24.33 o 
   4   5   5       46.92       70.34     27.38 o 
  -5   6   5       60.06       48.17     18.95 o 
  -4   6   5        6.32        4.59     16.83 o 
  -3   6   5      505.05      480.01     18.52 o 
  -2   6   5      271.86      268.25     15.77 o 
  -1   6   5       29.84       49.36     16.84 o 
   0   6   5       21.18       40.82     19.03 o 
   1   6   5       18.43       16.81     22.93 o 
   2   6   5       61.82       64.04     25.27 o 
   3   6   5      103.65      124.07     24.32 o 
  -5   7   5       31.70       46.20     19.02 o 
  -4   7   5      540.47      555.84     19.26 o 
  -3   7   5      155.31      174.20     17.42 o 
  -2   7   5      145.88      117.41     15.58 o 
  -1   7   5      722.55      694.37     43.32 o 
   0   7   5       96.60       74.10     45.36 o 
   1   7   5       26.13       35.37     19.73 o 
   2   7   5      487.44      458.92     23.14 o 
   3   7   5        2.50       49.52     26.22 o 
  -5   8   5      132.47      130.72     18.63 o 
  -4   8   5      137.21      118.01     18.13 o 
  -3   8   5       12.38       14.64     18.90 o 
  -2   8   5       52.25       69.55     14.46 o 
  -1   8   5       36.73       54.85     17.59 o 
   0   8   5       12.55       12.69     21.29 o 
   1   8   5       89.08      142.84     20.69 o 
   2   8   5       49.91       53.32     22.59 o 
   3   8   5       36.63       53.81     26.36 o 
  -5   9   5       15.75        7.25     19.65 o 
  -4   9   5      238.89      243.05     20.01 o 
  -3   9   5       20.12       16.45     18.49 o 
  -2   9   5       32.78       46.80     16.86 o 
  -1   9   5      563.62      496.87     17.62 o 
   0   9   5      253.57      264.97     20.18 o 
   1   9   5       36.88       29.96     24.22 o 
   2   9   5      174.13      202.05     24.60 o 
   3   9   5       98.67       84.82     23.97 o 
  -5  10   5       33.46       45.64     26.78 o 
  -4  10   5      137.64      134.32     20.43 o 
  -3  10   5       47.09       60.32     19.50 o 
  -2  10   5       55.81       58.59     17.79 o 
  -1  10   5        1.08        0.00     23.48 o 
   0  10   5       69.44       58.96     24.75 o 
   1  10   5        2.81        5.82     25.15 o 
   2  10   5       60.12       46.19     24.10 o 
   3  10   5       22.88       48.64     30.82 o 
  -5  11   5        0.04       10.16     23.11 o 
  -4  11   5      238.90      239.44     18.51 o 
  -3  11   5      217.03      228.46     20.01 o 
  -2  11   5       29.02       21.85     15.69 o 
  -1  11   5      433.44      450.25     24.07 o 
   0  11   5      294.11      301.41     24.72 o 
   1  11   5      194.65      168.59     24.53 o 
   2  11   5       17.86       29.24     25.55 o 
   3  11   5      151.10      189.24     46.64 o 
  -5  12   5       17.37       40.74     21.99 o 
  -4  12   5       58.79       64.44     22.08 o 
  -3  12   5        5.33       11.09     19.61 o 
  -2  12   5       15.16        7.84     19.81 o 
  -1  12   5        2.51        0.00     20.98 o 
   0  12   5        1.96        0.00     21.54 o 
   1  12   5       21.65       33.64     23.09 o 
   2  12   5       10.61       31.58     25.72 o 
   3  12   5       31.55       41.25     27.74 o 
  -4  13   5      221.44      215.85     21.87 o 
  -3  13   5      108.37      133.36     21.05 o 
  -2  13   5       49.45       64.67     16.96 o 
  -1  13   5      181.80      204.22     19.79 o 
   0  13   5      284.81      324.12     26.16 o 
   1  13   5       61.91       51.21     21.46 o 
   2  13   5      314.23      338.32     26.02 o 
  -4  14   5       98.60      139.29     21.60 o 
  -3  14   5        8.77       17.13     21.62 o 
  -2  14   5       24.70        0.00     21.06 o 
  -1  14   5       22.30       28.44     18.72 o 
   0  14   5        8.27        2.27     43.83 o 
   1  14   5       50.10       44.27     28.91 o 
   2  14   5       17.68       17.89     23.47 o 
  -4  15   5       83.88       41.28     21.99 o 
  -3  15   5      191.03      190.53     22.98 o 
  -2  15   5      170.92      174.28     23.64 o 
  -1  15   5      156.97      167.98     19.03 o 
   0  15   5       11.76        6.17     25.05 o 
   1  15   5        1.95       32.15     26.89 o 
   2  15   5       87.37       98.23     27.26 o 
  -4  16   5       26.60       16.93     24.71 o 
  -3  16   5        1.37       45.13     23.56 o 
  -2  16   5       59.17       67.88     21.79 o 
  -1  16   5       21.66       19.39     20.49 o 
   0  16   5       99.39      101.43     24.96 o 
   1  16   5        1.23        0.54     28.78 o 
  -3  17   5       55.79       57.30     27.56 o 
  -2  17   5        6.21       35.58     24.69 o 
  -1  17   5      312.21      305.78     25.63 o 
   0  17   5       71.48       83.24     28.49 o 
   1  17   5       16.22       12.62     31.08 o 
  -3  18   5        1.49        0.00     29.76 o 
  -2  18   5        7.23       40.40     31.65 o 
  -1  18   5        0.54       27.96     21.79 o 
   0  18   5       14.15       14.99     26.09 o 
   1  18   5        1.83       22.00     29.84 o 
  -2  19   5       11.19        0.00     25.99 o 
  -1  19   5       84.78       77.43     22.84 o 
   0  19   5       46.25       36.22     29.30 o 
  -5   0   6      175.51      246.31     47.61 o 
  -4   0   6      945.06      964.96     50.74 o 
  -3   0   6      134.51      124.44     24.40 o 
  -2   0   6      194.46      201.02     23.66 o 
  -1   0   6      444.38      419.69     28.74 o 
   0   0   6      127.33      139.17     29.15 o 
   1   0   6      424.65      430.17     33.29 o 
   2   0   6      292.38      378.61     37.01 o 
   3   0   6        8.75       16.83     39.76 o 
  -5   1   6      184.47      204.24     19.76 o 
  -4   1   6      934.20      933.18     19.71 o 
  -3   1   6      235.51      253.62     17.70 o 
  -2   1   6     1092.34      997.16     44.27 o 
  -1   1   6      331.97      310.03     18.78 o 
   0   1   6        3.49       16.22     18.93 o 
   1   1   6     1396.02     1425.16     35.67 o 
   2   1   6       33.86       16.12     25.50 o 
   3   1   6       50.01       50.93     29.81 o 
  -5   2   6       27.60       56.85     18.32 o 
  -4   2   6        9.03       12.10     17.78 o 
  -3   2   6      510.85      511.33     19.72 o 
  -2   2   6        0.04       23.30     14.55 o 
  -1   2   6      386.57      400.63     22.05 o 
   0   2   6      569.14      562.91     23.06 o 
   1   2   6      408.38      440.42     20.87 o 
   2   2   6      261.60      251.75     24.24 o 
   3   2   6        5.21       13.77     29.57 o 
  -5   3   6      899.75      885.48     36.41 o 
  -4   3   6      216.79      230.71     17.11 o 
  -3   3   6      174.28      171.82     16.41 o 
  -2   3   6     1565.43     1531.90     31.79 o 
  -1   3   6      381.68      380.01     19.44 o 
   0   3   6     1040.23     1033.09     26.11 o 
   1   3   6      158.31      184.50     24.87 o 
   2   3   6       25.20       13.41     21.41 o 
   3   3   6       62.34       73.96     28.85 o 
  -5   4   6       11.45       24.36     18.38 o 
  -4   4   6       44.28       56.86     17.06 o 
  -3   4   6      318.38      297.35     19.38 o 
  -2   4   6        0.72        5.69     17.79 o 
  -1   4   6      491.51      454.87     34.48 o 
   0   4   6       31.27        6.76     21.85 o 
   1   4   6        0.63       18.33     23.89 o 
   2   4   6      355.41      379.23     25.84 o 
   3   4   6       51.32       75.23     29.16 o 
  -5   5   6      550.46      553.55     44.68 o 
  -4   5   6      194.42      239.48     23.74 o 
  -3   5   6       20.63       32.79     20.27 o 
  -2   5   6     1123.03     1048.28     31.95 o 
  -1   5   6      556.13      587.31     19.78 o 
   0   5   6      234.68      247.00     19.14 o 
   1   5   6      661.70      637.30     54.87 o 
   2   5   6       82.71       51.02     25.56 o 
   3   5   6      121.44      145.43     24.31 o 
  -5   6   6       34.21       47.09     20.72 o 
  -4   6   6      260.58      237.08     20.81 o 
  -3   6   6      191.95      212.74     19.62 o 
  -2   6   6        0.29        0.00     19.75 o 
  -1   6   6     1090.29     1026.10     46.54 o 
   0   6   6        1.12        8.73     23.23 o 
   1   6   6       97.97      170.26     24.37 o 
   2   6   6      421.29      421.77     42.95 o 
   3   6   6        0.15       18.02     23.67 o 
  -5   7   6      418.62      447.33     33.00 o 
  -4   7   6      197.20      224.25     20.25 o 
  -3   7   6        8.66       16.77     18.75 o 
  -2   7   6     1101.38     1014.82     34.35 o 
  -1   7   6      298.38      248.13     19.22 o 
   0   7   6      113.96      110.87     23.99 o 
   1   7   6      352.07      442.07     28.59 o 
   2   7   6      157.39      112.68     23.57 o 
  -5   8   6       13.86       18.20     21.70 o 
  -4   8   6       57.29       72.53     20.49 o 
  -3   8   6      312.97      293.38     21.01 o 
  -2   8   6       18.12        5.25     18.36 o 
  -1   8   6      367.69      346.84     21.21 o 
   0   8   6      165.04      170.46     21.73 o 
   1   8   6      230.47      262.21     26.28 o 
   2   8   6      159.90      187.35     29.03 o 
  -5   9   6      346.29      359.09     24.21 o 
  -4   9   6      362.75      364.54     19.14 o 
  -3   9   6      140.26      150.71     21.17 o 
  -2   9   6      925.77      807.22     26.10 o 
  -1   9   6      260.89      258.08     20.78 o 
   0   9   6      314.10      325.51     26.14 o 
   1   9   6      419.28      412.03     23.59 o 
   2   9   6        1.25       39.34     29.41 o 
  -4  10   6       93.97      121.96     21.97 o 
  -3  10   6       99.63      132.43     21.03 o 
  -2  10   6        0.16        0.00     19.73 o 
  -1  10   6      113.29      117.84     24.13 o 
   0  10   6      232.07      259.57     26.62 o 
   1  10   6       38.57       75.80     26.63 o 
   2  10   6      334.11      309.92     30.28 o 
  -4  11   6      379.24      394.25     24.09 o 
  -3  11   6      248.48      246.79     20.99 o 
  -2  11   6      525.90      534.87     35.03 o 
  -1  11   6       58.37       76.32     25.65 o 
   0  11   6        9.14       16.45     28.08 o 
   1  11   6      520.31      508.22     31.57 o 
   2  11   6       26.06       59.00     30.53 o 
  -4  12   6      110.85       94.54     22.44 o 
  -3  12   6      197.60      195.33     23.45 o 
  -2  12   6       15.14       17.01     24.54 o 
  -1  12   6      307.70      278.77     33.06 o 
   0  12   6       81.16       99.29     27.58 o 
   1  12   6      243.37      282.03     29.24 o 
   2  12   6       34.32       80.45     27.50 o 
  -4  13   6      164.32      197.96     24.69 o 
  -3  13   6        2.37        0.00     23.07 o 
  -2  13   6      639.52      612.59     47.16 o 
  -1  13   6      189.96      214.10     28.31 o 
   0  13   6      129.93      183.23     37.19 o 
   1  13   6      260.19      289.91     32.00 o 
  -3  14   6       89.86       61.84     27.01 o 
  -2  14   6        0.44       10.10     26.16 o 
  -1  14   6      183.82      158.18     27.23 o 
   0  14   6       70.02       47.86     34.28 o 
   1  14   6       74.38      145.55     31.75 o 
  -3  15   6       91.84      103.40     27.00 o 
  -2  15   6      203.26      194.24     26.49 o 
  -1  15   6      164.72      166.55     25.94 o 
   0  15   6      107.04      167.29     60.84 o 
  -2  16   6       27.14       66.82     26.30 o 
  -1  16   6      123.03      160.10     30.78 o 
   0  16   6       10.92       16.55     32.45 o 
  -1  17   6      117.64      163.76     31.02 o 
  -5   0   7        9.46        8.13     30.11 o 
  -4   0   7       69.45       57.63     35.00 o 
  -3   0   7      127.79      156.36     36.10 o 
  -2   0   7      335.79      317.97     25.44 o 
  -1   0   7        2.33        0.00     28.13 o 
   0   0   7      136.61      122.72     33.23 o 
   1   0   7      267.57      275.41     38.16 o 
   2   0   7        1.40       22.32     41.78 o 
  -5   1   7        9.18       41.78     21.88 o 
  -4   1   7       91.10      117.80     23.90 o 
  -3   1   7      387.64      416.54     24.74 o 
  -2   1   7        4.90       21.48     17.22 o 
  -1   1   7      138.33      181.47     24.87 o 
   0   1   7      115.07      135.48     27.25 o 
   1   1   7       34.72       43.42     27.38 o 
   2   1   7       49.61       73.25     29.22 o 
  -5   2   7       52.02      106.98     21.93 o 
  -4   2   7       35.14       56.29     21.00 o 
  -3   2   7      223.04      228.13     29.11 o 
  -2   2   7      408.84      366.67     16.00 o 
  -1   2   7       54.18       66.95     21.39 o 
   0   2   7      213.81      248.41     25.76 o 
   1   2   7      250.45      225.26     23.54 o 
   2   2   7       21.23       71.60     30.40 o 
  -4   3   7      139.57      201.66     41.13 o 
  -3   3   7      226.08      247.95     24.95 o 
  -2   3   7       30.91       26.81     18.45 o 
  -1   3   7       86.08      117.55     23.40 o 
   0   3   7      145.07      150.73     24.10 o 
   1   3   7       10.19       18.14     26.00 o 
   2   3   7       42.98       27.00     32.37 o 
  -4   4   7        2.31        0.00     20.49 o 
  -3   4   7      276.57      293.81     29.59 o 
  -2   4   7      224.30      230.07     22.29 o 
  -1   4   7        2.03        0.00     20.33 o 
   0   4   7      550.97      569.64     22.84 o 
   1   4   7       80.30      130.19     29.56 o 
  -4   5   7       71.94       52.99     20.73 o 
  -3   5   7      243.33      219.80     25.33 o 
  -2   5   7       20.46       12.76     22.51 o 
  -1   5   7      204.82      226.42     23.84 o 
   0   5   7       84.86      117.36     23.59 o 
   1   5   7       39.23       41.13     30.15 o 
  -4   6   7        2.20       20.63     23.69 o 
  -3   6   7       68.84       86.20     24.47 o 
  -2   6   7       94.43       75.46     29.06 o 
  -1   6   7      204.24      158.93     22.75 o 
   0   6   7      569.06      615.23     24.72 o 
   1   6   7      191.10      201.40     29.82 o 
  -4   7   7      186.29      222.09     26.06 o 
  -3   7   7      159.99      195.47     22.95 o 
  -2   7   7        1.86        0.00     25.32 o 
  -1   7   7      280.99      314.73     23.80 o 
   0   7   7        1.71       22.09     22.07 o 
   1   7   7       12.77        8.93     24.94 o 
  -4   8   7       14.65        9.99     24.07 o 
  -3   8   7      163.93      194.69     25.89 o 
  -2   8   7      246.96      259.56     26.48 o 
  -1   8   7       65.56       73.36     21.44 o 
   0   8   7       92.47      112.48     21.78 o 
   1   8   7       57.50       63.76     30.34 o 
  -4   9   7       31.59       59.17     25.16 o 
  -3   9   7      276.22      261.59     27.51 o 
  -2   9   7       23.47       49.13     26.65 o 
  -1   9   7      123.13      141.91     24.42 o 
   0   9   7      154.19      163.79     25.23 o 
   1   9   7        9.42        6.77     27.03 o 
  -3  10   7       29.48       55.47     29.06 o 
  -2  10   7      428.77      387.26     28.18 o 
  -1  10   7       28.50       13.94     35.30 o 
   0  10   7      210.73      254.90     23.70 o 
  -3  11   7       95.92       75.03     28.94 o 
  -2  11   7        0.12       19.93     28.66 o 
  -1  11   7        6.25       15.41     28.28 o 
   0  11   7      108.95      167.99     30.46 o 
  -3  12   7      168.25      164.05     28.23 o 
  -2  12   7      109.72      149.21     25.79 o 
  -1  12   7        0.67       15.37     26.16 o 
   0  12   7      107.88      145.69     26.26 o 
  -2  13   7        5.20       31.84     34.38 o 
  -1  13   7      109.44       83.77     31.88 o 
  -3   0   8       39.15       25.91     41.61 o 
  -2   0   8        2.16       28.98     30.68 o 
  -1   0   8       13.58       42.25     51.48 o 
   0   0   8       17.67       46.68     53.46 o 
  -3   1   8      128.44       68.42     27.14 o 
  -2   1   8       14.20       17.84     27.78 o 
  -1   1   8        5.41       78.91     72.80 o 
   0   1   8       25.64      103.46     52.13 o 
  -3   2   8       69.32       67.67     25.50 o 
  -2   2   8       28.51       32.75     26.47 o 
  -1   2   8       22.63       40.51     29.38 o 
   0   2   8      187.84      208.47     28.26 o 
  -3   3   8       14.55       18.67     26.59 o 
  -2   3   8       18.49       22.34     25.71 o 
  -1   3   8       14.95       43.10     25.46 o 
   0   3   8       34.45       79.61     30.36 o 
  -3   4   8       32.50       58.65     29.74 o 
  -2   4   8       13.72       25.87     29.11 o 
  -1   4   8       11.24       11.44     26.94 o 
   0   4   8       30.10       38.93     31.17 o 
  -3   5   8       10.71        0.00     25.27 o 
  -2   5   8        2.32       16.63     31.36 o 
  -1   5   8       46.65       91.85     27.83 o 
  -2   6   8        6.84        0.00     47.89 o 
  -1   6   8       36.32       63.87     28.06 o 
  -2   7   8       25.76       45.01     36.85 o 
  -1   7   8       97.46      118.52     27.89 o 
                                                 
